# Supplementary material for: Simulation of the flow field and the chemical reaction coupling of selective catalytic reduction (SCR) system using an orthogonal experiment
Source: PLoS One. 2019 Jul 12;14(7):e0216138. doi: 10.1371/journal.pone.0216138 (PMC6625702; doi:10.1371/journal.pone.0216138)
Supplement: S1 File — (XLSX) [file pone.0216138.s003.xlsx]

## Sheet: Exhaust temperature = 200 oC
NO2/NOX	ANR=0.8	ANR=0.9	ANR=1	ANR=1.1	ANR=1.2
0	77.5739	85.7519	92.3784	96.6764	98.733
0.1	78.215	86.509	93.0838	97.1586	98.9588
0.2	78.7581	87.1709	93.7062	97.565	99.1343
0.3	79.1477	87.728	94.2953	97.9505	99.2922
0.4	79.3281	88.2287	94.9375	98.3749	99.458
0.5	79.502	89.3678	97.5339	99.3788	99.7401
0.6	79.1246	87.8917	96.266	99.8825	99.9099
0.7	76.2216	84.6697	92.9594	99.2646	99.9511

## Sheet: Exhaust temperature = 300 oC
NO2/NOX	ANR=0.8	ANR=0.9	ANR=1	ANR=1.1	ANR=1.2
0	78.5218	87.9882	97.2321	99.9872	99.9698
0.1	77.903	86.9391	97.5445	99.9863	99.9692
0.2	78.0853	87.2344	97.6902	99.9858	99.9686
0.3	78.153	87.1709	97.8375	99.9853	99.9681
0.4	78.2814	86.9963	97.7425	99.9852	99.9679
0.5	78.0774	87.5413	97.3706	99.9878	99.969
0.6	77.2848	86.3219	94.7008	99.9939	99.9737
0.7	75.2999	83.5031	91.2735	99.1502	99.9825

## Sheet: Exhaust temperature = 400 oC
NO2/NOX	ANR=0.8	ANR=0.9	ANR=1	ANR=1.1	ANR=1.2
0	75.2344	83.8363	92.1704	99.7283	99.9752
0.1	74.8627	83.5002	92.1312	99.7721	99.9753
0.2	75.2267	83.6993	91.6538	99.7865	99.9753
0.3	75.0839	83.6939	91.6789	99.8029	99.9753
0.4	74.5195	83.038	91.33	99.7417	99.9755
0.5	74.3011	82.9869	91.3527	99.6182	99.9768
0.6	72.9951	81.4543	89.3777	96.8866	99.9796
0.7	71.3705	79.3621	86.9435	94.1358	99.9839

## Sheet: Exhaust temperature = 500 oC
NO2/NOX	ANR=0.8	ANR=0.9	ANR=1	ANR=1.1	ANR=1.2
0	63.5808	69.5323	75.0605	80.1464	84.7838
0.1	63.7398	69.7347	75.2912	80.3768	85.0262
0.2	64.7313	70.7895	76.394	81.5478	86.2165
0.3	65.1271	71.3491	77.0839	82.3241	87.0381
0.4	65.2404	71.5229	77.3993	82.8044	87.6692
0.5	65.3119	71.6338	77.3257	82.8127	87.8355
0.6	64.1311	70.4783	76.5018	82.2495	87.3755
0.7	63.0441	69.2649	75.1438	80.7358	86.1186

## Sheet: FIG 8
ANR	200℃	300℃	400℃	500℃
0.8	78.1989	77.903	76.8627	66.7398
0.9	86.509	86.9391	85.5002	72.7347
1	93.0839	97.5445	92.1312	78.2912
1.1	97.1584	99.9863	99.7721	85.3768
1.2	98.9586	99.9692	99.9753	85.0262
